# Supplementary material for: Improvement project in higher education institutions: A BPEP-based model
Source: PLoS One. 2020 Jan 3;15(1):e0227353. doi: 10.1371/journal.pone.0227353 (PMC6941826; doi:10.1371/journal.pone.0227353)
Supplement: S2 Table — (XLSX) [file pone.0227353.s002.xlsx]

## Sheet: S2
Model		Collinearity statistics
		Tolerance	VIF
1	(Constant)
	L1	0.28186	3.54786
	L2	0.225852	4.42768
	L3	0.220565	4.5338
	L4	0.264999	3.7736
	L5	0.241123	4.14726
	L6	0.408909	2.44553
	C1	0.250567	3.99094
	C2	0.25345	3.94555
	C3	0.386953	2.5843
	C4	0.268206	3.72847
	C5	0.29166	3.42865
	C6	0.275914	3.62432
	S1	0.337985	2.95871
	S2	0.200934	4.97675
	S3	0.285952	3.49709
	S4	0.190834	5.24017
	S5	0.28989	3.44958
	MAKM1	0.196813	5.08097
	MAKM2	0.21737	4.60046
	MAKM3	0.193822	5.15937
	MAKM4	0.172358	5.80186
	MAKM5	0.195947	5.10343
	MAKM6	0.182076	5.49222
	W1	0.260501	3.83875
	W2	0.284502	3.51492
	W3	0.356745	2.80312
	W4	0.32812	3.04766
	W5	0.264701	3.77785
	W6	0.20876	4.7902
	O1	0.267016	3.74509
	O2	0.262488	3.8097
	O3	0.243765	4.10231
	O4	0.262026	3.81641
	O5	0.318758	3.13717
	O6	0.267473	3.73869
	R1	0.443149	2.25658
	R2	0.248615	4.02228
	R3	0.237478	4.21091
	R4	0.346019	2.89002
	R5	0.260462	3.83933
	R6	0.218471	4.57727
	R7	0.182751	5.47193
	R8	0.217252	4.60295
	R9	0.231878	4.31261
	R10	0.189336	5.2816
	R11	0.447352	2.23538
a. Dependent variable: Response ID
