# Supplementary material for: Improvement project in higher education institutions: A BPEP-based model
Source: PLoS One. 2020 Jan 3;15(1):e0227353. doi: 10.1371/journal.pone.0227353 (PMC6941826; doi:10.1371/journal.pone.0227353)
Supplement: S3 Table — (XLSX) [file pone.0227353.s003.xlsx]

## Sheet: S3
Variable	min	max	skew	c.r.	kurtosis	c.r.
L1	1	5	-1.09879	-10.501	1.20616	5.76357
L2	1	5	-0.802043	-7.66501	0.344159	1.64454
L3	1	5	-1.20503	-11.5163	1.05534	5.04288
L4	1	5	-0.774317	-7.40003	0.0517961	0.247504
L5	1	5	-1.00211	-9.57699	0.735116	3.5127
L6	1	5	-0.767934	-7.33903	0.107399	0.513198
MAKM1	1	5	-1.10841	-10.5929	0.977741	4.67206
MAKM2	1	5	-0.847708	-8.10142	0.334285	1.59736
MAKM3	1	5	-0.757113	-7.23562	0.409969	1.959
MAKM4	1	5	-0.902598	-8.62599	0.502809	2.40263
MAKM5	1	5	-0.924192	-8.83237	0.803069	3.8374
MAKM6	1	5	-0.797979	-7.62616	0.499977	2.3891
S5	1	5	-0.739594	-7.06818	0.0967169	0.462154
S4	1	5	-0.986051	-9.42354	0.522209	2.49533
S3	1	5	-0.719212	-6.8734	0.291114	1.39107
S2	1	5	-0.84503	-8.07582	0.399086	1.907
S1	1	5	-0.544367	-5.20243	0.0035973	0.0171892
C1	1	5	-1.18797	-11.3532	1.29789	6.20188
C2	1	5	-0.825694	-7.89103	0.542515	2.59237
C3	1	5	-0.329248	-3.14657	-0.467832	-2.2355
C4	1	5	-0.840678	-8.03423	-0.0133346	-0.0637184
C5	1	5	-0.748009	-7.14861	0.0265	0.126628
C6	1	5	-0.89927	-8.59419	0.456809	2.18283
O1	1	5	-0.659146	-6.29936	0.0948118	0.453051
O2	1	5	-0.583561	-5.577	0.0297576	0.142194
O3	1	5	-0.436184	-4.16854	-0.399039	-1.90678
O4	1	5	-0.09589	-0.916406	-0.790296	-3.77637
O5	1	5	-0.162681	-1.55472	-0.417115	-1.99315
O6	1	5	-0.443073	-4.23438	-0.321024	-1.53399
W6	1	5	-0.507249	-4.8477	-0.205819	-0.983488
W5	1	5	-0.473137	-4.5217	-0.352989	-1.68673
W4	1	5	-0.354375	-3.38671	-0.597723	-2.85617
W3	1	5	-0.406738	-3.88713	-0.249936	-1.1943
W2	1	5	-0.380746	-3.63873	-0.236555	-1.13036
W1	1	5	-0.496193	-4.74204	-0.082868	-0.395978
R11	1	5	-0.741773	-7.08901	0.123024	0.587859
R10	1	5	-0.832817	-7.95911	0.546855	2.61311
R9	1	5	-0.59978	-5.73201	0.0605817	0.289485
R8	1	5	-0.688945	-6.58414	0.14676	0.701284
R7	1	5	-0.794544	-7.59333	0.390763	1.86723
R6	1	5	-0.810649	-7.74725	0.536888	2.56548
R5	1	5	-1.08604	-10.3791	1.05946	5.06256
R4	1	5	-0.594536	-5.68189	0.0929909	0.44435
R3	1	5	-0.66023	-6.30971	0.491635	2.34924
R2	1	5	-0.60311	-5.76383	0.310389	1.48317
R1	1	5	-0.444129	-4.24447	-0.253621	-1.21191
Multivariate					245.957	43.3216
